# Supplementary material for: Relationship between Serum Bortezomib Concentration and Emergence of Diarrhea in Patients with Multiple Myeloma and/or AL Amyloidosis
Source: Cancers (Basel). 2021 Nov 12;13(22):5674. doi: 10.3390/cancers13225674 (PMC8616141; doi:10.3390/cancers13225674)
Supplement: Supplementary file 1 [file cancers-13-05674-s001.zip]

Archive with 1 entries (1 files):
- cancers-1423878-supplementary.pdf
